# Supplementary material for: Small-molecule PIK-93 modulates the tumor microenvironment to improve immune checkpoint blockade response
Source: Sci Adv. 2023 Apr 7;9(14):eade9944. doi: 10.1126/sciadv.ade9944 (PMC10081850; doi:10.1126/sciadv.ade9944)
Supplement: Supplementary file 2 — Table S1 [file sciadv.ade9944_table_s1.zip]

Archive with 1 entries (1 files):
- ade9944_Table_S1.xlsx
