# Supplementary material for: Small-molecule PIK-93 modulates the tumor microenvironment to improve immune checkpoint blockade response
Source: Sci Adv. 2023 Apr 7;9(14):eade9944. doi: 10.1126/sciadv.ade9944 (PMC10081850; doi:10.1126/sciadv.ade9944)
Supplement: Supplementary file 2 — Table S1 [file sciadv.ade9944_table_s1.zip › ade9944_Table_S1.xlsx]

## Sheet: comp list
	1	2	3	4	5	6	7	8	9	10	11	12
	HTS-1	HTS-2	HTS-3	HTS-4	HTS-5	HTS-6	HTS-7	HTS-8	HTS-9	HTS-10	HTS-11	HTS-12
A	Low dose	Low dose	Low dose	Low dose	Low dose	Low dose	Low dose	Low dose	Low dose	Low dose	Low dose	Low dose
B	High dose	High dose	High dose	High dose	High dose	High dose	High dose	High dose	High dose	High dose	High dose	High dose
	HTS-13	HTS-14	HTS-36	HTS-37	HTS-38	HTS-39	HTS-40	HTS-41	HTS-42	HTS-43	HTS-44	HTS-45
C	Low dose	Low dose	Low dose	Low dose	Low dose	Low dose	Low dose	Low dose	Low dose	Low dose	Low dose	Low dose
D	High dose	High dose	High dose	High dose	High dose	High dose	High dose	High dose	High dose	High dose	High dose	High dose
	HTS-46	HTS-47	HTS-48	HTS-49	HTS-50	HTS-51	HTS-52	HTS-53	HTS-54	HTS-55	HTS-56	HTS-57
E	Low dose	Low dose	Low dose	Low dose	Low dose	Low dose	Low dose	Low dose	Low dose	Low dose	Low dose	Low dose
F	High dose	High dose	High dose	High dose	High dose	High dose	High dose	High dose	High dose	High dose	High dose	High dose
	HTS-58	HTS-59	HTS-60	HTS-61	HTS-62	HTS-63	HTS-64	HTS-65	HTS-66	HTS-67	HTS-68	DMSO
G	Low dose	Low dose	Low dose	Low dose	Low dose	Low dose	Low dose	Low dose	Low dose	Low dose	Low dose	Low dose
H	High dose	High dose	High dose	High dose	High dose	High dose	High dose	High dose	High dose	High dose	High dose	High dose
Table S1. Compound library list for HTS screening.

## Sheet: Fluorescence intensity list
Total Cells (MultiWaveScoring)										All W2 Mean Stain Integr Intens (MultiWaveScoring)										All W3 Mean Stain Integr Intens (MultiWaveScoring)										Cell: W2 Stained Integr Intensity (MultiWaveScoring)										Cell: W3 Stained Integr Intensity (MultiWaveScoring)
	A	B	C	D	E	F	G	H			A	B	C	D	E	F	G	H			A	B	C	D	E	F	G	H			A	B	C	D	E	F	G	H			A	B	C	D	E	F	G	H
1	3.33333	37.3333	0.888889	2.22222	41.7778	33.7778	1322.22	1284.67		1	644563	3.76377e+06	1063372	617500	6.89505e+06	7.87188e+06	3.06737e+06	2.98868e+06		1	207432	1.31399e+06	1.12416e+06	417016	2.28142e+06	2.28219e+06	1.7389e+06	1.63802e+06		1	1.04725e+06	4.5818e+06	1.73163e+06	894408	6.54329e+06	7.19062e+06	3.032e+06	2.9622e+06		1	264066	1.42498e+06	1.53171e+06	558709	2.27433e+06	2.20725e+06	1.76227e+06	1.67377e+06
2	4.55556	891.778	156.222	788.889	1435.22	1480.56	500	793.444		2	5.0792e+06	2.87651e+06	1.62071e+06	2.296e+06	2.98025e+06	2.83194e+06	5.90902e+06	5.15864e+06		2	1.48377e+06	1.36464e+06	789269	1.04868e+06	1.7352e+06	1.67726e+06	2.05602e+06	1.93703e+06		2	4.87803e+06	2.87987e+06	1.63917e+06	2.30233e+06	2.91377e+06	2.78226e+06	5.71318e+06	4.97665e+06		2	1.5855e+06	1.41895e+06	843755	1.11063e+06	1.80034e+06	1.7254e+06	2.1481e+06	1.98686e+06
3	58.2222	170.222	63.2222	469.333	1314.22	1418.11	240.222	751.556		3	9.65502e+06	8.20545e+06	7.86744e+06	3.07767e+06	2.95724e+06	2.89493e+06	2.81094e+06	2.89304e+06		3	2.89821e+06	3.09598e+06	3.06727e+06	1.91716e+06	1.56951e+06	1.62415e+06	1.46935e+06	1.60963e+06		3	8.16715e+06	8.19599e+06	4.68678e+06	3.12591e+06	2.88422e+06	2.85465e+06	2.95037e+06	2.89665e+06		3	2.96643e+06	3.29824e+06	2.74291e+06	2.04844e+06	1.57741e+06	1.64522e+06	1.58555e+06	1.63987e+06
4	379.778	1175.89	1669.78	2115.56	2162.56	2060.89	577.333	376.556		4	5.78046e+06	3.19902e+06	3.15007e+06	2.70304e+06	2.86718e+06	2.85369e+06	6.14895e+06	7.20165e+06		4	1.59563e+06	1.32402e+06	1.95556e+06	1.68113e+06	1.75632e+06	1.63095e+06	2.97537e+06	2.72323e+06		4	5.3865e+06	3.04604e+06	3.11549e+06	2.6933e+06	2.84127e+06	2.791e+06	6.10416e+06	6.82841e+06		4	1.66124e+06	1.36625e+06	1.95358e+06	1.68166e+06	1.7696e+06	1.63403e+06	2.95956e+06	2.90939e+06
5	7.77778	303.667	167.333	517.778	839.333	1241.44	4.44444	490.667		5	4.74959e+06	3.39061e+06	3.31361e+06	3.3365e+06	3490642	2.96053e+06	4.7985e+06	3.39686e+06		5	2.58469e+06	1.79733e+06	1.6026e+06	1.47346e+06	1428886	1.63278e+06	2.39268e+06	1.71052e+06		5	5.3403e+06	3.39903e+06	3.48809e+06	3.41747e+06	3.39656e+06	2.89358e+06	7.68796e+06	3.50802e+06		5	2.49447e+06	1.80038e+06	1.7118e+06	1.56101e+06	1.43048e+06	1.65747e+06	4.30214e+06	1.87769e+06
6	0.666667	1.55556	132.778	224	960.778	1202.78	1125.33	1159		6	8.48656e+06	1.14395e+06	3.69722e+06	2375420	2.86695e+06	2.9026e+06	3.06347e+06	3.11102e+06		6	2.14263e+06	292672	1.40315e+06	1.06215e+06	1.5085e+06	1.5162e+06	1.57019e+06	1.49682e+06		6	1.27298e+07	1.8887e+06	3.65696e+06	2.53977e+06	2.84075e+06	2.85723e+06	3.01021e+06	3.00636e+06		6	3.21394e+06	484840	1.42434e+06	1.11719e+06	1.57054e+06	1.56764e+06	1.5945e+06	1.57342e+06
7	69.3333	203.333	343.778	732.222	815.222	1038.33	1019.78	709.889		7	6.11875e+06	8.47931e+06	3.33578e+06	3.11324e+06	3.95944e+06	3.47945e+06	2.90605e+06	3.01062e+06		7	2.10562e+06	3.31519e+06	1.70236e+06	1.58647e+06	1.62554e+06	1.48828e+06	1.42664e+06	1.26608e+06		7	7171056	8.60138e+06	3.42642e+06	3.07458e+06	4.04171e+06	3.48192e+06	2.87867e+06	2.98305e+06		7	2.64674e+06	3.62475e+06	1.81097e+06	1.62965e+06	1.68743e+06	1.54151e+06	1.4802e+06	1.31741e+06
8	98.3333	292.667	1205	1228	739.667	846.111	1028.44	798.667		8	4.23231e+06	4.44635e+06	2889503	2.80902e+06	3.83508e+06	3.4261e+06	3.11834e+06	3.24706e+06		8	1.72982e+06	1813308	1.52035e+06	1.40813e+06	1.85628e+06	1.59877e+06	1.6045e+06	1.44375e+06		8	4.30751e+06	4.54935e+06	2.82931e+06	2.74781e+06	3.78643e+06	3.43772e+06	3.07261e+06	3.19867e+06		8	1.68931e+06	1.94952e+06	1.53679e+06	1.47104e+06	1.91123e+06	1.7241e+06	1.6399e+06	1.47275e+06
9	1.11111	1	1153.11	1147.22	932.111	755.333	949.222	486.333		9	4.99822e+06	1.67876e+07	2.89593e+06	2.86833e+06	3.18995e+06	3.13056e+06	3.16614e+06	3.19857e+06		9	1.41488e+06	5.05088e+06	1.40822e+06	1.36113e+06	1.57299e+06	1.36617e+06	1.49628e+06	1.23735e+06		9	9.58876e+06	2.46059e+07	2.87476e+06	2.84651e+06	3.26003e+06	3.11248e+06	3.07045e+06	3.21998e+06		9	2.44782e+06	7.9546e+06	1.47155e+06	1.38918e+06	1.65383e+06	1.43664e+06	1.49749e+06	1.2807e+06
10	72.6667	145.222	811.333	957.222	823.444	823.222	627.444	683.667		10	2.61832e+06	3.49037e+06	3.10827e+06	3.02948e+06	3.53832e+06	3.20388e+06	3.24377e+06	3.34285e+06		10	923268	1.24087e+06	1.27607e+06	1.36227e+06	1.60139e+06	1.41105e+06	1.51924e+06	1.37082e+06		10	3.14944e+06	3.08714e+06	3.16557e+06	3.02151e+06	3.4789e+06	3.18454e+06	3.22258e+06	3.35609e+06		10	1.20112e+06	1.15513e+06	1.37867e+06	1.40425e+06	1.69118e+06	1.48265e+06	1.61833e+06	1.42246e+06
11	4.33333	67.1111	650.667	891.778	229.778	1114.11	1347	904.111		11	4.79946e+06	4.44056e+06	3.22002e+06	3.03324e+06	3.11747e+06	2.82848e+06	2.91276e+06	3.28682e+06		11	2.12768e+06	2.11009e+06	1.39034e+06	1.36777e+06	1.59689e+06	1.40777e+06	1.54888e+06	1.4695e+06		11	6.90503e+06	4.63313e+06	3.24741e+06	3.05512e+06	3.18914e+06	2.79395e+06	2.86683e+06	3.26611e+06		11	3.64676e+06	2.14375e+06	1.44922e+06	1.42681e+06	1.60181e+06	1.42212e+06	1.57439e+06	1.54684e+06
12	12.1111	9.55556	551.111	811.667	0.444444	485.667	1367	798.333		12	1.15255e+07	1.66571e+06	3.41686e+06	3.20126e+06	632980	3.76343e+06	2.9561e+06	3.28232e+06		12	2.35673e+06	579440	1.34167e+06	1.49502e+06	247396	2.01861e+06	1.67401e+06	1.26452e+06		12	5.25778e+06	1.93141e+06	3.44091e+06	3.16843e+06	1.67837e+06	3.88287e+06	2.90484e+06	3.19565e+06		12	1.40125e+06	680148	1.46048e+06	1.4976e+06	670199	2.16366e+06	1.70625e+06	1.32678e+06
Table S2. Fluorescence intensity resut of HTS screening.
